# Supplementary material for: Ex-Vivo Human-Sized Organ Machine Perfusion: A Systematic Review on the Added Value of Medical Imaging for Organ Condition Assessment
Source: Transpl Int. 2024 Sep 4;37:12827. doi: 10.3389/ti.2024.12827 (PMC11408214; doi:10.3389/ti.2024.12827)
Supplement: Supplementary file 1 [file Table1.XLSX]

## Sheet: Table 1; Perfusion details
Publication details	Study design				Elements of the perfusion system			Perfusate				Hemodynamics
Authors	Animal of study	Number of animals	Organ type and size	Perfusion time	Pump type	Oxygenator type	Heat exchanger integration in oxygenator	Type	Additives	Gas content	Temperature	Flow	Pressure
Agius 2022	Pigs 45 kg	16	Kidney	4 hours	Pulsatile, Type not given [Longchamp 2020]	0.15 m2 Membrane oxygenator (Biochrom Ltd, Cambridge, United Kingdom)	Cooling only Not integrated Type not mentioned [Longchamp 2020]	Belzer UW Machine Perfusion Solution	-	Active oxygenation of PO2 > 100kPa for subnormothermic group	Subnormothermic (22°C) Hypothermic (4°C)	-	40 mmHg systolic 20 mmHg diastolic
Alzaraa 2013	Pigs 45 - 60 kg	10	Liver 1659±372g	6 hours	Centrifugal pump component in cardio-pulmonary extracorporeal bypass surgery system (Medtronic Inc., Minneapolis, Minnesota, USA).	System component	System component	Autologous blood	5000 IU heparin Parental nutrition Vasodilating prostacyclins Sodium bicarbonate Sodium taurocholate Insulin	-	Normothermic (-)	Hepatic artery 210 - 300 mL/min Portal vein 730 - 1100 mL/min	Hepatic artery 83 - 89 mmHg Portal vein 22 - 28 mmHg
Bendjelid 2003	Pigs 20 - 25 kg	15	Heart	1.5 hours	Electromagnetic gear pump Ismatec MCP-Z (Zurich, Switzerland)	Type not mentioned Brand not mentioned	Integration unknown Type not given Brand not given	Blood diluted with Krebs-Henseleit buffer	5000 IU/L heparin BDM Dobutamine (one group)	Carbogen	Normothermic (37°C)	1 mL/g/min, constant	3 mmHg preload 70 mmHg afterload
Fodor 2022	Human BMI avg. 26	21	Liver	Average 20h (17-27h)	Centrifugal pump OrganOx Metra (Oxford, United Kingdom)	Fibre oxygenator OrganOx Metra (Oxford, United Kingdom)	Not integrated Type not given	Type O leukocyte-depleted packed red blood cells mixed with Gelofusine	Bile salt Insulin heparin prostacyclin Fat-free total parenteral nutrition	-	Normothermic (-)	Hepatic artery > 150mL/min Portal vein > 500 mL/min	-
Heeman 2021	Pigs 130 kg	6	Kidney (left) 338.1 ± 24 g	4 hours	Centrifugal pump (Deltastream DP3, MEDOS medizintechnik AG, Heilbronn, Germany), from Kidney Assist (OrganAssist, Groningen, The Netherlands)	Oxygenator (HILITE 1000, MEDOS medizintechnik AG, Heilbronn, Germany)	Jubalo water heating Integrated in oxygenator	Autologous leukocyte depleted blood Ringers lactate (5:3)	12,500 IU/L heparin Bicarbonate, glucose, mannitol, dexamethasone, amoxicilline, clavulanic acid, creatine, sodium nitroprusside, plasma, aminosol, insulin, bicarbonate	Carbogen 500 mL/min	Normothermic (37°C)	Sinusoidal 60 BPM 150 - 200 mL/min	85 mmHg
Izamis 2014	Pigs	22	Liver 1200-1800 g	3 hours	Peristaltic pump (Masterflex L/S Digital Drive, Cole-Parmer, Illinois, USA)	Affinity NT (Medtronic, Minneapolis, MN, USA)	Not used	Powdered Williams Medium E	1000 IU/L heparin Insulin Dexamethasone Sodium bicarbonate	Carbogen	Subnormothermic (-)	Hepatic artery 200 - 300 mL/min Portal vein 600 - 900 mL/min	Hepatic artery 100 - 112 cm H2O Portal vein < 10 cm H2O
Lehmann 2015	Pigs 30 - 40 kg	4	Heart	5.25 ± 0.75 hours	Roller pump (Ismatec, Wertheim, Germany)	Membranous oxygenator Brand not mentioned	Water jacked heating Not integrated in oxygenator	Normokalemic modified Krebs–Henseleit buffer	Heparin Modified with 0.125 g/L bovine albumin	Carbogen 2 L/min	Normothermic (37°C)	-	115.75 ± 12.55 mmHg
Liu 2007	Pigs 25 - 30 kg	3	Liver	-	Component in liver transporter (Organ Recovery Systems, Zaventem, Belgium)	Type not mentioned Brand not mentioned	Integration unknown Type not given Brand not given	Krebs-Henseleit Bicorbonate (group 1) Autologous pig blood diluted with AQIX solution (group 2)	-	-	Normothermic (37°C) hypothermic (4°C)	-	-
Mariager May 2020	Pigs 40 ± 2 kg	4	Kidney 131 ± 5 g	2 hours	Bio Console 540 centrifugal pump (Medtronic, Minneapolis, Minnesota)	Medos Hilite 1000 neonatal oxygenator (Xenios, Heilbronn, Germany)	HU 35 (Maquet, Rastatt, Germany) Integrated in oxygenator	Whole blood	20,000 IU heparin, Per pig, 1L drawn Glucose Verapamil Insulin Amino acids	Carbogen 500 mL/min	Normothermic (38C)	170 mL/min	-
Mariager Nov 2020	Pigs 40 ± 3 kg	3	Heart 277 ± 11 g	2 hours	Bio Console 540 centrifugal pump (Medtronic, Minneapolis, Minnesota)	Medos Hilite 1000 neonatal oxygenator (Xenios, Heilbronn, Germany)	HU 35 (Maquet, Rastatt, Germany) Integrated in oxygenator	Whole blood	20,000 IU heparin, Per pig, 1L drawn Glucose Insulin	Carbogen 500 mL/min	Normothermic (38C)	300 - 400 mL/min	75 - 85 mmHg
Pelgrim 2017	Pigs ±110 kg	10	Heart	-	Centrifugal pump (BioMedicus, Medtronic, Minneapolis, Minnesota, USA) [Pelgrim 2015]	Oxygenator-heat exchanger (Affinity NT Oxygenator, Medtronic, Minneapolis, Minnesota, USA)	Integrated in oxygenator Type not given	Whole blood	5000 IU/L heparin Glucose [Pelgrim 2015]	Compressed air	Normothermic (38°C)	Non-stenotic 1400 mL/min	Non-stenotic 54 mmHg
Ribeiro 2020	Pigs 40 ± 4 kg	17	Heart	4 hours	2 centrifugal pumps (560A and 540T, Medtronic, Minneapolis, MN)	Combined oxygenator/heat exchanger (Affinity Fusion®, Medtronic, Minneapolis, MN)	Sarns Dual Heater Cooler Model 11160 Integrated in oxygenator	STEEN solution SOM-TRN-001 Red blood cells	10,000 IU heparin Mannitol, glucose, methylprednisolone, cefazolin, calcium chloride, sodium bicarbonate, dextrose, bicarbonate, dobutamin, nitroglycerin and insulin	Compressed air and oxygen to regulate FiO2	Normothermic (37°C)	Working mode 1.8 L/min/m2	Langendorff 40 mmHg Working mode, 25 - 30 mmHg diastole
Schutter 2021	Pigs 130 kg Human	Pigs 9 Human 4	Kidney Pig 291 ± 42 g Human 224 ± 69 g	4.5 hours	Centrifugal pump (Medos Medizintechnik, AG, Stolberg, Germany)	Hilite 800 LT, Medos Medizintechnik AG, Stolberg, Germany)	Integrated in oxygenator, type not given	Isolated autologous red blood cells depleted of leukocytes and plasma	25,000 IU heparin NaCl, glucose, human albumin, sodium bicarbonate, calcium gluconate, mannitol amoxicillin/clavulanic acid, creatinine, sterofundin ISO and insulin	Carbogen 500 mL/min	Normothermic (35°C - 37°C)	Pig: mean 83 - 129 mL/min/100g Human: mean 143 - 244 mL/min/100g	Pig & human 85 mmHg
Schutter 2022	Pigs (groups) 130 kg or 40 ± 2 kg Human	Pigs 26 Human 4	Kidney 291 ± 42 g or 131 ± 5 g Human 224 ± 69 g	3 - 4.5 hours	Centrifugal pump (Medos Medizintechnik, AG, Stolberg, Germany)	Hilite 800 LT, Medos Medizintechnik AG, Stolberg, Germany)	Integrated in oxygenator, type not given	Isolated autologous red blood cells depleted of leukocytes and plasma	25,000 IU heparin NaCl, glucose, human albumin, sodium bicarbonate, calcium gluconate, mannitol amoxicillin/clavulanic acid, creatinine, sterofundin ISO and insulin	Carbogen 500 mL/min	Normothermic (35°C - 37°C)	Pig: mean 83 - 129 mL/min/100g, or 170 mL/min (Danish) Human: mean 143 - 244 mL/min/100g	Pig & human 85 mmHg
Singh 2018	Pigs	8	Liver ±2170 g	30 minutes	Dual roller pump (Watson Marlow, Cornwall, UK), 3 in total	Capiox TherumoVR SX 10, Therumo Cardiovascular Systems, Terumo Shibuya, Tokyo, Japan	Integrated in oxygenator, type not given	pH corrected O-positive human blood	Sodium bicarbonate	Compressed air	Normothermic (±35.5°C)	Hepatic artery 150 mL/min Portal vein 150 mL/min	-
Thompson 2020	Human	10	Kidney 199 g - 331 g	7 hours	Centrifugal blood pump (Bio-pump 560) [Hosgood 2011]	Minimax Plus membrane oxygenator (Medtronic) [Hosgood 2011]	Paragon oxygenator (Chalice Medical, Notthinghamshire, UK) [Hosgood 2011] Not integrated	Cross-matched red blood cells Ringer's solution [Hosgood2011]	2000 IU heparin Mannitol, dexamethasone, sodium bicarbonate, glucose, prostacyclin and nutriflex infusion	-	Normothermic (36.5°C)	50 - 120 ml/min/100g	Mean arterial pressure of 75mmHg
Vaillant 2016	Pigs ± 40 kg Sheep 65 kg	Pigs 20 Sheep 1	Heart	± 100 minutes	Type not given Brand not given	Type not given Maquet oxygenator (Getinge Group, Rastatt, Germany)	Circulating bath Not integrated Type not given	Blood Tyrode solution	15mg/L heparin Dobutamine	Carbogen 3.15 L/min	Normothermic (38°C)	Working mode Unloaded RV 1000-1100 mL/min Loaded RV 750-900 mL/min	Langendorff 60 mmHg Working mode 60 - 70 mmHg LV afterload
Valenzuela 2023	Pigs 87.40 ± 8 kg	16	Kidney	3 hours	Pulsatile pump (Harvard Apparatus)	Type not mentioned Brand not mentioned	External heating pad located under the organ block	Modified Krebs-Henseleit	-	Carbogen	Normothermic (37 ± 0.5°C)	1 L/min for both kidneys	Peak systolic pressure of 120 mmHg
Yang 2008	Pigs 25 - 35 kg	37	Heart	± 80 minutes	Peristaltic pump Type not given	Membrane oxygenator (Capiox, Terumo Corporation, Tokyo, Japan)	Themostated water-jacket	Blood Hypokalemic Krebs-Henseleit	-	Carbogen	Normothermic (37°C)	1.5 mL/g/min	Left ventricular systolic pressure at 70 - 90 mmHg Left ventricular diastolic pressure at 0 - 5 mmHg

## Sheet: Table 2; MRI
Publication details	Study design		Storage and preparation		Parameters measured for viability testing				Imaging
Authors	Animal of study	Organ type	Ischemia	Perfusion time	Hemodynamic parameters	Histology samples	Blood parameters and gas contents	Organ-specific parameters	Imaging method	Equipment	Details
Agius 2022	Pig	Kidney	Crossed clamped for 60 minutes before collection to mimick donation after cardiac death (DCD). Immediate machine perfusion afterwards.	4 hours	None	Cortical biopsies, analyzed for glomerular integrity, tubular dilatation, brush border integrity, cellular debris in lumina of tubules, interstitial edema and tubular cell vacuolization. Damage increased significantly during perfusion, especially for hypothermic perfusion with oxygen compared to subnormothermic perfusion with oxygen.	None	Urine output is assessed, no urine was produced during the first hour of perfusion.	T2-weighted imaging, dynamic contrast enhanced (DCE) MRI and 31P magnetic resonance spectroscopic imaging (pMRSI)	Prisma-fit 3T whole-body MRI scanner (Siemens Healthineers, Erlangen, Germany), with a 31P tuned coil at the bottom of the perfusion tank for pMRSI.	T2-weighted imaging was used for kidney localization. Intrarenal perfusion is analyzed with DCE MRI, to analyze the perfusion distribution between the cortex and the medulla. Perfusion in these regions improved for subnormothermic perfusion compared to hypothermic perfusion. pMRSI was used for metabolic mapping, by detection of ATP peaks. ATP values increased up to 10h after reperfusion, which we…
Liu 2007	Pig	Liver	Warm ischemia induced in 2 of 3 livers for 2 hours prior to perfusion. Ventricular fibrillation was applied for inducing ischemia in the complete acellular perfused liver. For the sanguinous perfused liver, the left portal vein and left hepatic artery were clamped for left lobe ischemia.	24 hours of HMP + 1 hour of NMP for acellular group, 1 hour of HMP + 3 hours of NMP for sanguinous group	None	Main findings are congestion and vacuolization in the ischemic livers after warm ischemia. Architectural destruction was severe in both groups, with obvious cell death, sinusoidal dilatation and enlarged Disse Space after perfusion.	Aspartate Aminotransferase (AST) was measured, which gives an indication of liver damage. Increased slightly during HMP, and significantly during NMP. Higher values were obtained in the livers where ischemia was induced. Values are especially high in the sanguinous group.	None	Diffusion weighted MRI with contrast enhancement	Gadolinium is used as a contrast agent.	From diffusion weighted MRI, the apparant diffusion coefficient can be calculated by a least squares solution on the signal intensities using gadolinium. In both the acellular and the sanguinous ex-vivo experiments, however, ADC values could not be used to discriminate ischemic from normal livers.
Mariager 2020 (November)	Pig	Heart	Cold storage of 84 ± 12 minutes	120 minutes	Both flow and pressure monitored and given in tables. Arterial flow increased during perfusion, while pressure decreased.	None	Blood gas, metabolite and electrolyte values were monitored during perfusion. Lactate increased significantly during the first 30 minutes of perfusion, but decreased afterwards. Glucose increased slightly and pH was fairly stable.	None	CINE MR imaging, hyperpolarized spectroscopy and/or spectral spatial (SPSP) imaging and dynamic contrast enhanced (DCE) MRI	3T Discovery M750 (GE Healthcare), configured with an eight-channel 1H imaging array and a 20 cm Helmholtz coil, which is used for 13C acquisition. Gating performed using a pressure pad (SA Instruments, Stony Brook, NY, USA), located between the outer myocardial wall and the stand inside the perfusion chamber.	The anatomy was assessed and edema swelling was observed in all hearts. Functional assessment was performed using pressure and volume data, which showed differences in function compared to other working heart models, that could be explained by the different loading in the Langendorff model. The metabolic assessment was performed by pyruvate, lactate, bicarbonate and alanine SPSP analysis. A very …									We investigated the metabolic and functional status of machine-perfused porcine hearts. Utilizing hyperpolarized methodology to acquire detailed myocardial metabolic information—in combination with already established MR methods for cardiac investigation—provides a powerful tool to aid the progress of donor heart preservation.		Various parameters are tested, however no hard conclusions are given based on the viability. Little variation in bloodgas parameters from start of reperfusion to end of perfusion. Edema was observed in anatomical images after perfusion and confirmed by eye (so not entirely viable).
Mariager 2020 (May)	Pig	Kidney	Cold storage of 32 ± 6 minutes	120 minutes	Flow, pressure and temperature measured during MRI protocol. Intrarenal resistance was calculated, by dividing the perfusion pressure by the flow. Decreased a little over the duration of perfusion.	None	Blood gas, metabolite and electrolyte values were monitored during perfusion. Lactate increased during the first 30 minutes of perfusion and slightly decreased afterwards. Glucase decreased slightly during the first 30 minutes and increased afterwards. pH remained fairly stable during perfusion.	Urine production is monitored, produced urine is replaced by Ringer's lactate. No values given	T1 and T2 imaging, hyperpolarized spectroscopy and/or spectral spatial (SPSP) imaging and dynamic contrast enhanced (DCE) MRI	3T Discovery M750 (GE Healthcare), configured with an eight-channel 1H imaging array and a 20 cm Helmholtz coil, which is used for 13C acquisition.	Renal anatomy was assessed using T1 and T2 weighted scans, where renal compartments were clearly visible. DCE MRI showed adequate and uniform perfusion of the renal tissue. The renal metabolic status was analyzed with spectroscopy and SPSP. An apparent degraded cellular metabolism was observed compared to in-vivo levels in pigs, which is expressed by the high conversion of pyruvate to lactate, in…									This study demonstrates the ability to monitor ex vivo graft metabolism and function in a large animal model, resembling human renal physiology. The ability of hyperpolarized MRI and MRS to directly compare the metabolic state of an organ in vivo and ex vivo, in combination with the simple MR implementation of normothermic perfusion, renders this methodology a powerful future tool for graft prese…		Various parameters are tested, however no hard conclusions are given based on the viability. Parameters that are given show little variation over the perfusion duration
Schutter 2021	Pig and Human	Kidney	Warm ischemia of 21 +- 2 minutes (pig), and 22 +- 13 minutes (human). Followed by cold ischemia, hypothermic perfusion and cold ischemia once again, resulting in a total cold ischemia time of 695 +- 19 minutes (pig) and 896 +- 399 (human).	180 minutes of NMP for human kidneys, 270 minutes of NMP for porcine kidneys	Flow measured over time using a ultrasound flow sensor in the control room. Flow slightly increased during the first 90 minutes and decreased slightly for the rest of the perfusion duration. Pressure measured in the aortic cannula, which remained constant.	Cortical punch biopsies (4 mm) were taken after HMP and at the end of NMP, paraffin-embedded and histologically evaluated by Periodic acid–Schiff (PAS) staining. Results show an increase in acute tubular necrosis (ATN) which was also observed before NMP, and more edema is also observed. Human kidney samples showed some pre existing fibrosis.	Arterial blood gas values are used to guide electrolyte and glucose corrections. Oxygen consumption was relatively stable in the porcine kidneys. The hourly increase of lactate dehydrogenase and aspartate aminotransferase showed much higher values for the human kidneys at the start of perfusion compared to the porcine kidneys. pH was lower in the human kidneys, which was corrected with sodium bic…	Urine samples are taken and urine production is monitored. The mean urine production for the porcine group decreased slightly but remained higher than the production in the human group, which did slightly increase over time. Mean creatinine clearance values were similar between human and porcine kidneys, while the fractional sodium excretion was much lower in the porcine kidneys.	Arterial spin labelling (ASL)	3T Magnetom Prisma MRI scanner (Siemens Healthineers, Erlangen, Germany), with a 64-channel head-neck coil for the porcine kidneys and a peripheral angio 36 coil for discarded human kidneys.	ASL was performed, scanning roughly perpendicular to the renal artery. ASL is used for relative comparison within a single organ. Multiple ROIs were used to measure the cortical and the medullar perfusion separately. Macroscopic perfusion was adequate qualitatively. Corticomedullar ratios shifted over time while measured renal flow remained constant. During a step-down step-up experiment varying …									ASL is used in a relative sense, by comparing areas within the organ per image. This study found that intrarenal flow distribution changes after the start of warm ex vivo perfusion and it takes 1 to 2 h before an adequate, in vivo like cortical perfusion is achieved. Imaging can help to better characterize ex vivo kidney physiology and stresses the importance of studies which unravel ex vivo rena…		Shows that in vivo like cortical perfusion is only achieved after 1 to 2 hours of normothermic perfusion. Perfused for 4.5 hours, viability parameters only given for first 3 hours. Perfusion decreases in the third hour.
Schutter 2022	Pig and Human	Kidney	Ischemia time for danish pigs 32+-6 min cold storage. Induced ischemia-reperfusion for 30-90 minute for 7 porcine kidneys in a T2-weighted imaging group. Deoxygenation for 1 porcine kidney for 20 minutes in a T2* map imaging experiment	At least 3 hours for all groups	Similar to Schutter et al. 2021. Additionally, a thermometer in the reservoir is mentioned	None	None	Urine production is monitored, but only mentioned that in 1 porcine kidney in the T2-weighted experiment group urine production was absent for the first 30 minutes.	T2- and T2*-weighted imaging, arterial spin labelling (ASL) and hyperpolarized spectroscopy and/or spectral spatial (SPSP) imaging	Imaging sequences were mainly performed on 3T Magnetom Prisma (software-platform VE-11C) and some on 3T Magnetom Skyra (Siemens Healthineers, Erlangen, Germany) clinical MRI scanners. The spectroscopy study was performed somewhere else, with a 3T Discovery MR750 MRI scanner (GE Healthcare) with an eight-channel 1H imaging array (GE Healthcare) and a 20 cm Helmholtz coil (PulseTeq Limited, Surrey,…	The ASL experiments are described in detail by Schutter 2021. The T2-weighted scans are used to visualize structural anomalies, of which several were found that were missed by visual inspection. T2* maps were used to analyse oxygen consumption, and regional differences of consumption in kidneys over time. Deoxygenation was applied for 20 minutes to visualize the development of oxygen and metaboli…									Four kinds of analyses used in this study, of which one was already presented by Schutter 2021. Structural analysis (T2-weighted), intrarenal flow analysis (ASL),		ASL gives corticomedullar values, which are in the physiological in-vivo range after 3 hours of NMP. The T2-weighted and T2* groups were ischemia induced, which showed visible changes (no comparison to healthy values). The spectroscopy group only gives information about the distribution of metabolism in the kidney, no comparison given.
Vaillant 2016	Pig and sheep	Heart	The mean time from introduction of cold cardioplegia to ex vivo perfusion was about 45 ± 10 minutes.	15-20 minutes in Langendorff, 80 minutes in working mode	Left ventricle pressure continuously monitored with a probe. Maximum and minimum left ventricle pressure, developed pressure, left ventricle dP/dtmax and dP/dtmin were acquired. Flow was monitored and was higher in the loaded right ventricle group.	None	pH was measured and maintained at 7.4, however no measurement data is given	BPM monitored and monophasic action potentials were recorded in the sheep heart.	Cine imaging, phase contrast for velocity-encoded cine flow imaging, T1 mapping with late gadolinium enhanced (LGE) mapping and 31P MR spectroscopy.	1.5 Tesla (Avanto; Siemens, Erlangen, Germany) with a 16-element cardiac array coil positioned below the cardiac reservoir, two six-element coils positioned laterally, and a 19-cm loop coil positioned around the heart. Image acquisition using three MR-compatible electrodes (SA Instruments) for ECG gating. Spectroscopy was performed using a 9.4-T, 30-cm inner diameter, horizontal bore magnet (Bruk…	Cine short-axis images were used to calculate the left ventricle volume, stroke volume and ejection fraction after reperfusion in working mode. Velocities of the aortic and mitral flows were calculated using a phase-contrast MR method for velocity-encoded cine MRI measurements. Early diastolic filling velocities were clearly visible, while late diastolic filling velocities were not distinctly see…			This is different in in-vivo hearts, which might be caused by the increased heart rate.	New MR-compatible working heart model to investigate cardiac function and metabolic status. Global cardiac function by MRI, local metabolic function by 31P NMR spectroscopy.
Yang 2008	Pig	Heart	First and second diagonal branch of left anterior descending artery ligated in-vivo for 30 minutes to 28 days, resulting in 7 groups. Hearts from the first two groups were removed in a first open chest operation, where group one had an induced ischemia for 30 minutes and no reperfusion, while for the second group, the ligation was removed after 75 minutes and blood flow was resumed as normal for …	Clearly mentioned for group 2: 80 minutes of perfusion. Exact perfusion duration for other groups unclear.	Pressure monitored and given for the different groups. Set flow value given. Vascular resistance calculated.	After perfusion, blue near-infrared (NIR) dye was infused over a 30 s period, followed by a 30 s washout of the extracellular dye. Heart slices are analyzed semi-quantitatively by a NIR camera. Reduced but non-zero amounts of the dye were found in infarcted regions. TTC analysis was used to judge viability of these slices, which showed a positive (viable) result in the ischemic regions of acute i…	Glucose, lactate, pO2, pCO2, pH, Na+, K+, Ca2+, Cl-, hematocrit, total Hb and Hb saturation (HbO2, %) were measured in arterial and venous samples of perfusate, but no values given.	Heart rate monitored and given for 7 groups.	T1-weighted and contrast (Mn)-enhanced MRI	7T horizontal magnet (Magnex, Oxford Industrial Park, Yarnton, UK). Placed in the coil with two fixed reference tubes containing water and water+CuSO4 respectively. Gated using the pressure of the left ventricle.	After baseline acquisition, MnCl2 was added and images were taken over the course of 45 minutes, with one image per 5 minutes. Mn-enhanced MRI is based on the reduced accumulation of Mn2+ in ischemic areas. Hypointense areas were observed in the ischemic regions. In the infarcted areas, contrast enhancement and the maximum enhancement were significantly larger than in the acute cardiac ischemic g…		This flow exceeds in vivo flow at rest by 50% to compensate for reduced oxygen capacity and the viscosity of the perfusate, thereby providing adequate oxygenation and PP. In isolated pig heart, completely ischemic areas showed slow Mn-enhancement kinetics because of slow collateral perfusion. In chronic infarcted areas, the enhancement kinetics were faster, reflecting better perfusion, larger ext…		The induced infarction showed a progressive decrease in Mn uptake. Start of perfusion before imaging is a bit unclear, but after 20 minutes results were steady (for a further 25 minutes, end of perfusion)

## Sheet: Table 3; Ultrasound
Publication details	Study design		Storage and preparation		Parameters measured for viability testing				Imaging
Authors	Animal of study	Organ type	Ischemia	Perfusion time	Hemodynamic parameters	Histology samples	Blood parameters and gas contents	Organ-specific parameters	Imaging method	Equipment	Details
Alzaraa 2013	Pig	Liver	Warm ischemia 19±2 min, cold ischemia 162±24 min	6 hours	Hepatic artery and portal vein flow and pressure measured every hour, where the flow gradually increased and the pressure gradually decreased during perfusion.	Tru-Cut biopsies of perfused and non-perfused regions were taken, which were identified by contrast enhanced ultrasound (CEUS). Biopsies were analyzed with hematoxylin-eosin, which showed that non-enhanced areas by CEUS corresponded to ischemic regions.	Artero-venous differences for O2 and CO2 were measured, which remained relatively stable during perfusion.	Bile production measured, with no production during the first hour and a significant production increase until the second hour. Hepatic metabolic rate for oxygen values (HMRO) is also measured, which remained relatively stable.	Contrast Enhanced Ultrasound (CEUS)	With a LOGIQ 7 US machine (GE Healthcare, Chalfont St Giles, UK) and a convex 2-5 MHz transducer. Sonovue (Bracco, Milano, Italy) is used as the contrast agent.	Wash-in and wash-out curves are generated by Sonovue administration for several areas, where areas with decreased perfusion showed a delayed and reduced wash-in (hypoechoic) and non-perfused areas showed flat contrast curves (anechoic). The perfusion defects that were found after 4 hours of perfusion were not evident in non-contrast enhanced ultrasound.
Izamis 2014	Pig	Liver	Warm ischemia under 30 minutes, cold static storage under 2 hours.	3 hours	Hepatic artery and portal vein flow rates and pressures were recorded, and a factor for the resistance was calculated by using both parameters. The pressure remained constant and the flow increased over the perfusion duration, which results in a decreasing hepatic resistance.	Biopsies taken after warm ischemia, which showed sign of congestion and swollen, irregular appearing hepatocytes. After cold storage, hepatocytes seemed to have regained their original size, but sinusoids looked edematous and filled with neutrophils. After perfusion, the tissue appeared improved, where also the sinusoids were restored. In all livers, the structure was restored, however also small…	Oxygen probes are used to calculate the oxygen consumption, where uptake stabilized within one hour. pH probes are also used to measure and correct for the pH.	Bile production monitored hourly, which stabilized within the first hour. The colour changed from thick and dark yellow to a more fluid and lighter yellow colour.	B-mode ultrasound and dynamic contrast enhanced ultrasound (DCEUS)	Ultrasound B-mode is performed with a L12-5 linear array probe (Philips iU22). DCEUS is performed with two probes, a fixed L9-3 probe (with frequency 3.1 MHz for contrast mode and 6.3 MHz for tissue mode) and a free L12-5 probe (with 3.9MHz for contrast mode and 8.2MHz for tissue mode). Sonovue (Bracco, Milan, Italy) is used as a contrast agent.	Ultrasound B-mode was used to check for anatomic abnormalities, which were found in none of the 30 perfused livers. Bolus injections were analyzed hourly in both the portal vein and the hepatic artery to ascertain homogeneous perfusion throughout time. Time intensity curves showed that the wash-out of the microbubbles is slow compared to literature, with some microbubbles sticking in the parenchy…
Ribeiro 2020	Pig	Heart	Warm ischemia of 25 minutes (23-30) for the donation after circulatory death (DCD) group, 2 minutes (1-5) of warm ischemia for the beating heart donor (BHD) group. Cold storage for 63 minutes (57-65) for the DCD group, 65 minutes (63-70) for the BHD group.	4 hours in total (3 hours of Langendorff, 1 hour of working mode)	Coronary vascular resistance was measured and remained relatively stable over time. This was calculated by measured flow and pressure values.	None taken	Electrolyte, lactate and hemoglobin concentrations, pH, pO2, pCO2, and oxygen saturation were measured, but only ranges were given. The lactate level was higher in the DCD group. Myocardial oxygen consumption and the oxygen extraction only increased for the BHD group.	Biventricular function was measured by using a conductance catheter, where both volume dependent (constant cardiac index) and volume independent (different LV and RV loadings) parameters were measured. Many parameters were measured, but especially the LV work gave a good correlation with posttransplant cardiac performance, compared to RV and metabolic measurements.	Surface echocardiography	3D transesophageal echocardiographic probe (Z6Ms; ACUSON SC2000; Siemens).	Echocardiography is used to predict posttransplant myocardial performance. Left ventricle circumferential strain and right ventricle fractional area change differed significantly between the two groups (DCD and BHD), however they could not be correlated to posttransplant measurements and outcomes. It is mentioned that the lack of preload and afterload variations could explain the insignificant co…
Thompson 2020	Human	Kidney	Cold ischemia time of: 20h 35m, 29h 35m, 36h 20m, 35h 38m and 13h 06m	7 hours	Flow, temperature and pressure (renal resistance) have been monitored. Flow initially decreases and then gradually increases after 30 minutes for the perfusion duration, inversely proportional to the resistance.	Histopathological assessment was performed on biopsies taken before and after perfusion. It was scored for glomerular global sclerosis, tubular atrophy, interstitial fibrosis, arterial narrowing and degree of acute tubular injury, which ranged from mild to severe, with no to small differences between the start and the end of perfusion.	Blood gas and biochemical analysis were performed. Potassium increased initially and decreased after 30 minutes. Lactate increased over 2 hours and stabilized. Flavin mononucleotide concentration was also measured, which is a marker for mitochondrial complex 1 injury. No conclusion given on the resulting viability with this marker	Urine production monitored, which increased slowly after reperfusion and fluctuated during the perfusion duration. Also KIM-1 and NGAL concentrations were measured, which give information about acute kidney injury. The KIM-1 concentration decreased over time, while NGAL increased initially and decreased after 2 hours of perfusion.	Contrast Enhanced Ultrasound (CEUS) and MicroFlow Imaging (MFI) and Doppler ultrasound	Using a Philips EPIQ7 Ultrasound machine, together with Sonovue (Bracco, Milan, Italy) as a contrast agent.	CEUS could be used to show that cortical and medullary perfusion were significantly improved after 4 hours for a treatment group. Cortex flow in the control group decreased, while the medulla perfusion increased slightly. MFI was used to aid in subjective interpretations of perfusion by displaying it as an overlaid blue Doppler signal. MFI showed a restored blood flow in the renal medulla 4 hours…

## Sheet: Table 4; Radiation modalities
Publication details	Study design		Storage and preparation		Parameters measured for viability testing				Imaging
Authors	Animal of study	Organ type	Ischemia	Perfusion time	Hemodynamic parameters	Histology samples	Blood parameters and gas contents	Organ-specific parameters	Imaging method	Equipment	Details
Bendjelid 2003	Pig	Heart	20 to 25 minutes of cold ischemia	90 minutes	Flows and pressures, like the coronary pressure and the left ventricular (developed) pressure measured. Mean coronary pressure increased regularly throughout the experiment	None taken	Mean and standard deviation values, but no trends, are given in a table of the following parameters: pH, PaCO2, PaO2, Na+, K+, Ca2+, Cl-, hematocrit, hemoglobin, glucose, urea, fatty acids, lactate and proteins	Heart rate is monitored (BPM)	PET	TTVO3 LETI (CEA, Grenoble, France), using 18FDG as a tracer.	Imaging to monitor 18FDG uptake, which is a marker for glucose uptake. A homogeneous distribution of the uptake was observed within the whole myocardium, which also showed a linear increase over time. However, it is observed that 18FDG does not correlate with the expected increase in metabolic activity.
Pelgrim 2017	Pig	Heart	2-3 hours of cold storage. Warm ischemia did not exceed 5 minutes. Stenoses were introduced by an inflatable cuff around the proximal circumflex coronary artery.	Not given	Arterial blood flows and pressures for different stenotic grades are given. Flow values decreased for increased stenosis grades, while pressures increased. In some heart this was also observed without stenosis, indicating edema.	Fluorescent microspheres were injected in three hearts with different stenoses levels. Hearts were sliced and dissolved in alcoholic-KOH to visualize the microspheres. This is used to quantify the myocardial blood flow per slice, which was related to the myocardial blood flow measured by CT.	Glucose was measured and adjusted accordingly.	Heart rate is monitored, and all hearts initially reached a stable sinus rhythm.	CT	Second generation DSCT (SOMATOM Definition Flash, Siemens Healthcare GmbH, Forchheim, Germany). ECG gating was used for imaging synchronization. Two different iodine contrast agents were used.	The myocardial blood flow (MBF) was measured by CT for different grades of stenosis. Results implicate that quantitative dynamic CT perfusion can distinguish between ischemic and non-ischemic myocardial segments. MBF measured with CT is compared to a fluorescent microsphere method, which has been used for relatively accurate blood flow quantification in other literature. While the methods correla…
Valenzuela 2023	Pigs	Kidney (blocks)	45 minutes between the kidney block extraction and the reperfusion under normothermic conditions. A control group of 2 kidney blocks was frozen for 5 days.	3 hours	Only input values are given, but no values or trends are described.	None taken	Only baseline values of the Krebs-Henseleit buffer are given.	Urine production and composition was measured in both fresh and (previously) frozen kidney blocks. Urine production was about 10 times higher in the frozen blocks, but a similar decreasing trend was visible. The potassium concentration decreased significantly in the fresh blocks.	Fluoroscopy	Multiple modalities were used, using a multichannel digital recording system (Z Systems, Inc.). Only fluoroscopy (Ziehm Imaging) is used for the results that are presented in this article.	Fluoroscopy was performed to measure the lengths, diameters and take off angles of the main renal arteries. In one of the specimens, a second renal artery was discovered that branched of the aorta, using fluoroscopy.

## Sheet: Table 5; Optical modalities
Publication details	Study design		Storage and preparation		Parameters measured for viability testing				Imaging
Authors	Animal of study	Organ type	Ischemia	Perfusion time	Hemodynamic parameters	Histology samples	Blood parameters and gas contents	Organ-specific parameters	Imaging method	Equipment	Details
Fodor 2022	Human	Liver	Between 5 and 8 hours of cold ischemia, with a mean of 6 hours.	Mean 20 hours (17-27 hours).	Flow monitored and the lowest hepatic artery and portal vein flow of all livers is given	None taken	Parameters measured for inclusion criteria: pH without sodium bicarbonate supplementation and lactate levels. Furthermore, glucose, aspartate aminotransferase (AST), alanine aminotransferase (ALT) and lactate dehydrogenase are monitored, where extreme values are considered alarming	Bile production and the pH of the bile are used as inclusion criteria	Hyperspectral imaging	Using a non-ionizing radiation imaging system (TIVITA Tissue System, Diaspective Vision GmbH, Am Salzhaff, Germany).	Superficial blood oxygenation at 1mm depth is measured and expressed in StO2%. A perfusion index, or assessment of microperfusion, is given by NIR (near infrared), which measures at 4 to 6 mm depth. THI and TWI give the relative distribution of hemoglobin and water respectively. Oxygen saturation, tissue hemoglobin concentrations and microperfusion increased significantly, while the organ water a…
Heeman 2021	Pig	Kidney	30 minutes warm ischemia time. Ischemia induced during perfusion after approximately 2 hours, first by inflation of a catheter inside the inferior part of the bifurcated renal artery, then by gas bubble injections.	4h of normothermic perfusion, including 1 hour of reperfusion	Temperature, pressure and resistance are measured. Renal blood flow is measured using a probe, which gradually increased during reperfusion in the first hour. Ischemia induction was also visible in changing hemodynamics.	None taken	None taken	Urine is collected to monitor urine production, no values given.	Laser speckle contrast imaging (LSCI) and sidestream dark-field (SDF) imaging	System built based on Lapvas-imaging (LIMIS Development BV Leeuwarden, The Netherlands). Contains a monochrome camera (CM-200GE, Jai, Copenhagen, Denmark), a Lens (LM12JC®, Kowa,Düsseldorf, Germany) a red fiber-coupled laser diode (λ = 638 nm, 200 mW; Lionix International, Enschede, The Netherlands) with a coupled optical fiber with a collimating lens (12 mm∅, −12 mm FL-uncoated double-concave le…	2D perfusion maps were generated real-time and raw speckle images were stored for analysis. The renal blood flow was compared to normalized laser speckle perfusion units, which showed a good correlation during reperfusion. A moderate correlation is found during the flow ramping experiment. An explanation for this is the redistribution effect of the kidney, where flow in the cortex is preserved at…
Singh 2018	Pig	Liver	10 minutes of warm ischemia, then 4 hours of cold ischemia	30 minutes	Temperature monitored but no trend given	Samples taken from both ablated and non-ablated zones. Only information is given about the enzymatic cell activity and hepatocyte intactness which is either present (non-ablated zone) or absent (ablated zone), as the focus is the effectivity of ablation.	pH continuously checked by an inline probe and corrected.	Bile production measured, no values given	Laser Doppler Flowmetry (LDF)	Dual channel Laser Doppler Flowmetry (LDF) (DRT4; Moor Instruments, Ltd, Axminister, UK) with a laser source and a multi-detector integrating laser Doppler probe (DP7; Moor Instruments, Ltd, Axminster, UK)	LDF is used to measure the microcirculation, where relative changes in the perfusion are captures on the surface. It was observed that all livers had an increase in microcirculation after reperfusion and rewarming.
